# Supplementary material for: Health Literacy Needs Among Unemployed Persons: Collating Evidence Through Triangulation of Interview and Scoping Review Data
Source: Front Public Health. 2022 Feb 22;10:798797. doi: 10.3389/fpubh.2022.798797 (PMC8902044; doi:10.3389/fpubh.2022.798797)
Supplement: Supplementary file 1 [file Data_Sheet_1.ZIP]

Archive with 10 entries (10 files):
- Supplementary file 1_Scoping review protocol.pdf
- Supplementary file 10_Translation of used quotes.pdf
- Supplementary file 2_MEDLINE search strategy.pdf
- Supplementary file 3_COREQ checklist.pdf
- Supplementary file 4_Researcher team and reflexivity.pdf
- Supplementary file 5_Interview guide.pdf
- Supplementary file 6_Research questions.pdf
- Supplementary file 7_Coding frame example.pdf
- Supplementary file 8_Scoping_Review_excluded after full-text.pdf
- Supplementary file 9_Full-text data extracted.pdf
